# Supplementary material for: Gastrointestinal Microbiota & Symptoms of Depression and Anxiety in Anorexia Nervosa—A Re-Analysis of the MICROBIAN Longitudinal Study
Source: Nutrients. 2024 Mar 19;16(6):891. doi: 10.3390/nu16060891 (PMC10974745; doi:10.3390/nu16060891)
Supplement: Supplementary file 1 [file nutrients-16-00891-s001.zip]

Archive with 1 entries (1 files):
- nutrients-2879957-supplementary.pdf
